# Supplementary material for: Effects of Short-Term Quercetin Supplementation on Urinary Nicotine Metabolism Biomarkers in Users of Conventional and Alternative Nicotine Products: A Repeated-Measures Study
Source: Toxics. 2026 Jul 5;14(7):591. doi: 10.3390/toxics14070591 (PMC13431417; doi:10.3390/toxics14070591)
Supplement: Supplementary file 1 [file toxics-14-00591-s001.zip]

Archive with 1 entries (1 files):
- toxics-4402439-supplementary.pdf
